# Supplementary material for: Quantitative Structure-Activity Relationship Model to Predict Antioxidant Effects of the Peptide Fraction Extracted from a Co-Culture System of Chlorella pyrenoidosa and Yarrowia lipolytica
Source: Mar Drugs. 2019 Nov 8;17(11):633. doi: 10.3390/md17110633 (PMC6891513; doi:10.3390/md17110633)
Supplement: Supplementary file 1 [file marinedrugs-17-00633-s001.zip]

Archive with 4 entries (3 files):
- marinedrugs-624288 suppl/Table S1.pdf
- marinedrugs-624288 suppl/Table S2.pdf
- marinedrugs-624288 suppl/Table S3.pdf
- marinedrugs-624288 suppl/
